# Supplementary material for: Detection of Infectious Viruses Using CRISPR-Cas12-Based Assay
Source: Biosensors (Basel). 2021 Aug 28;11(9):301. doi: 10.3390/bios11090301 (PMC8468381; doi:10.3390/bios11090301)
Supplement: Supplementary file 1 [file biosensors-11-00301-s001.zip]

Archive with 1 entries (1 files):
- biosensors-1335222-supplementary.pdf
